# Supplementary material for: The Role of Environmental Factors on Health Conditions, General Health and Quality of Life in Persons with Spinal Cord Injuries in South Africa
Source: Int J Environ Res Public Health. 2023 May 3;20(9):5709. doi: 10.3390/ijerph20095709 (PMC10178437; doi:10.3390/ijerph20095709)
Supplement: Supplementary file 1 [file ijerph-20-05709-s001.zip]

Archive with 2 entries (2 files):
- ijerph-2310147-supplementary-File S1.pdf
- ijerph-2310147-supplementary.pdf
